# Supplementary material for: C-terminal binding protein 2 interacts with JUNB to control macrophage inflammation
Source: Life Sci Alliance. 2025 Jun 9;8(8):e202503263. doi: 10.26508/lsa.202503263 (PMC12149670; doi:10.26508/lsa.202503263)
Supplement: Supplementary file 1 [file LSA-2025-03263_TableS1.xlsx]

## Sheet: Tabelle1
Table S1 siRNAs
Target	Order number	Manufacturer	Organism
Ctbp1	L-043088-00-0005	Horizon discovery	Mouse
Ctbp2	L-059787-01-0005	Horizon discovery	Mouse
CTBP1	L-008609-00-0005	Horizon discovery	Human
CTBP2	L-008962-00-0005	Horizon discovery	Human
Non-targeting control	D-001810-10-20	Horizon discovery	Mouse/ Human
