# Supplementary material for: C-terminal binding protein 2 interacts with JUNB to control macrophage inflammation
Source: Life Sci Alliance. 2025 Jun 9;8(8):e202503263. doi: 10.26508/lsa.202503263 (PMC12149670; doi:10.26508/lsa.202503263)
Supplement: Supplementary file 2 [file LSA-2025-03263_TableS2.xlsx]

## Sheet: Tabelle1
Supplementary Table 2 - Antibodies
Target	Order number	LOT	Manufacturer	RRID	Experiment
CTBP2	612044	1327035	BD Biosciences	AB_399431	WB / IF
CTBP1	612042	1209713	BD Biosciences	AB_399429	WB / IF
GAPDH	A303-878A	A303-878A-1	Bethyl laboratories	AB_2620228	WB / IF
Mouse-IgG (HRP coupled)	7076S		Cell Signaling	AB_330924	WB
Goat-IgG (HRP coupled)	ab97110	1041226-10	Abcam	AB_10679463	WB
Mouse-IgG (Alexa 488 coupled)	115-545-205		Dianova	AB_2338854	IF
CTBP2	61261	17321003	Active Motif	AB_2793573	ChIP
JUNB	3753S	4	Cell Signaling	AB_2130002	ChIP
RELA	8242S	16	Cell Signaling	AB_10859369	ChIP
NFΚB1	13586	5	Cell Signaling	AB_2665516	ChIP
JUN	9165S	13	Cell Signaling	AB_2130165	ChIP
IgG	C15410206		Diagenode	AB_2722554	ChIP
