# Supplementary material for: C-terminal binding protein 2 interacts with JUNB to control macrophage inflammation
Source: Life Sci Alliance. 2025 Jun 9;8(8):e202503263. doi: 10.26508/lsa.202503263 (PMC12149670; doi:10.26508/lsa.202503263)
Supplement: Supplementary file 3 [file LSA-2025-03263_TableS3.xlsx]

## Sheet: Tabelle1
Table S3 Primers
Target	Sequence	Purpose	(Entry vector)	Organism
CTBP2	GCACAATTGATGGCCCTTGTGGATAAGCACAAA	Cloning CTBP2 from cDNA	pBiFC-VN155(I152L)	Human
	AGCACTCGAGCGGATTGCTCGTTGGGGTGCTCT
CTBP2	ATCGAGCGGTCCCTGGG	SDM: G216N		Human
	GTTATCCTGCAAGTAGGGGTCATAAAATATGAC
Ctbp2	AAGGCTGTGTCCCGTCCTG	Genotyping of KO clones		Mouse
	AGCCACTACCGATTCGCACG
CTBP2	TGGCGGGAAGGCACGCGGGTTCAG	SDM: C140Y, N144R, R147E, L156W
	TGCCTGGTACAGCCACGTGTTCCTTTCGTACAGTCTGAGGATGTGGTAGATGGTAGAGTCCGCTGTCTC
Ctbp1	CCCCATTGTTTTGGGCATGG	Genotyping of KO clones		Mouse
	ACACGCTGATGCAGAGTCAA
CTBP2	TGTGAAGGTATCCGCCCCC	Genotyping of rescues
	GCTTGTGCTAAGGCTTTCTCG
Il1a_P	CCATGATGCCTTAGTTCACAGC	ChIPqPCR		Mouse
	GTGCCTCGGTAGTGACCTTC
Il1a_E1	AGTAGAGGCCGAGTTTTGTGG	ChIPqPCR		Mouse
	GAGACCTGTGGCTGAACTCT
Il1a_E2	GCTCCCGCCATTACACTTGA	ChIPqPCR		Mouse
	AGAGGGCCTATCACGCAAAG
Ccl22_E1	TTGCTGTGGGACAGACTTGG	ChIPqPCR		Mouse
	GCCCAGAGACTTGAGAGCTG
Ccl22_E2	GATGGGAACTTGGCCCCTAC	ChIPqPCR		Mouse
	ACACAGAAGCTGGTGGCTTT
Ctbp1	GAACCTGTACCGACGAACCA	RTqPCR		Mouse
	GACGTTGAAGCCAAAAGCCT
Ctbp2	GATCCGAGGGGAAACACTGG	RTqPCR		Mouse
	CTTGGCTCGAACAGCAACTG
Il1a	GCACCTTACACCTACCAGAGT	RTqPCR		Mouse
	AAACTTCTGCCTGACGAGCTT
Ccl22	CTTGCTGTGGCAATTCAGACC	RTqPCR		Mouse
	ACTAAACGTGATGGCAGAGGG
Il12b	ATCAGACCAGGCAGCTCGCAG	RTqPCR		Mouse
	TCGGGAGTCCAGTCCACCTCT
Rplp0	AGATTCGGGATATGCTGTTGGC	RTqPCR		Mouse
	TCGGGTCCTAGACCAGTGTTC
CTBP1	CCTTGGGCATCATCGGACTT	RTqPCR		Human
	ACGCCATCCGACAAGTAAGG
CTBP2	TTGAACCAATGAAGGTGTATTCCC	RTqPCR		Human
	TAGGGGAACTTGCAGGAGTC
IL1A	CAGCCAGAGAGGGAGTCATT	RTqPCR		Human
	CATGGAGTGGGCCATAGCTTA
CCL22	TTGTCCTCGTCCTCCTTGCT	RTqPCR		Human
	GCTGTCTTCCATGTTGGCG
IL12B	CATCAAACCTGACCCACCCA	RTqPCR		Human
	GCTGAGGTCTTGTCCGTGAA
RPLP0	CGTCCTCGTGGAAGTGACAT	RTqPCR		Human
	GCATCATGGTGTTCTTGCCC
CTBP2	TCCCCGCGGATGGCCCTTGTGGATAAGCAC	Cloning NanoBRET	pHTC/ pNLF1-C	Human
	GCTCTAGATTGCTCGTTGGGGTGCTCTCG
Junb	GCACTCGAGCATGTGCACGAAAATGGAACAGCCT	Cloning NanoBRET	pNLF1-N	Mouse
	TGCGCGGCCGCTCAGAAGGCGTGTCCCTTGAC
Rela	GCACTCGAGCATGGACGATCTGTTTCCCCTCATCT	Cloning NanoBRET	pNLF1-N	Mouse
	TGCGCGGCCGCTTAGGAGCTGATCTGACTCAAAAGAGCA
Ctbp2	GCAGCGGCCGCATGGCCCTTGTGGATAAGCAC	Cloning Luciferase assay	pcDNA3.1	Human
	TGCTCTAGACTATTGCTCGTTGGGGTGCTC
Il1a_P	CTGAGTCAGGCTTCTCTGCC	Cloning Luciferase assay		Mouse
	ACCACTTTCCAAGAAGGCCA
	TGCCTCGAGGTCTGAGTCAGGCTTCTCTGCC		pGl3.basic
	GCAGGTACCCTAAGCAGAATTGTTTCCTGTAAATTCCC
Il1a_P_AP1_mut	TGAGCGCTTCTCTGCCTTTTTATAGTCTTCCTCA	SDM Luciferase assay		Mouse
	CTGAACCtcgagatctgcgatctaagt
Il1a_P_NF-κB_mut	TCATTAGGAAACAATTCTGCTTAGGgtacc	SDM Luciferase assay		Mouse
	CCTTCAGTGACACACACATGGCCAC
