# Supplementary material for: C-terminal binding protein 2 interacts with JUNB to control macrophage inflammation
Source: Life Sci Alliance. 2025 Jun 9;8(8):e202503263. doi: 10.26508/lsa.202503263 (PMC12149670; doi:10.26508/lsa.202503263)
Supplement: Supplementary file 4 [file LSA-2025-03263_TableS4.xlsx]

## Sheet: Tabelle1
Table S4 Plasmids
Name	Insert(s)	Experiment	Manufacturer	RRID
pBiFC_VN155(I152L)	CTBP2,	Mutagenesis of CTBP2		Addgene_27097
	CTBP2_dim,
	CTBP2_mono
pHTC-HaloTag	CTBP2,	NanoBRET	Promega
	CTBP2_mono
pNLF1-N	JUNB,	NanoBRET	Promega
	RELA,
	JUN
pGl3-basic	Il1a_promoter,	Luciferase assay		Addgene_212936
	Il1a_prom_AP1_mut,
	Il1a_prom_NF-κB_mut
CMV-Renilla	none	Luciferase assay
PiggyBac-Transposase	none	Rescue experiment
pPB-Puro-mPGK	none	Rescue experiment
	CTBP2,
	CTBP2_dim,
	CTBP2_mono
pcDNA3	none,	Luciferase assay
	CTBP2
p-NLF1-C	CTBP2	NanoBRET	Promega
